# Supplementary material for: Molecular architecture and conservation of an immature human endogenous retrovirus
Source: Nat Commun. 2023 Aug 24;14:5149. doi: 10.1038/s41467-023-40786-w (PMC10449913; doi:10.1038/s41467-023-40786-w)
Supplement: Supplementary file 4 — Source Data [file 41467_2023_40786_MOESM4_ESM.xlsx]

## Sheet: Figure 1e
Figure 1a
Diameter
193.072
167.589
159.07
141.6
169.989
151.487
189.708
184.464
157.779
154.438
179.882
164.685
153.917
148.223
162.566
152.61
169.792
148.88
175.637
182.218
184.53
179.531
164.165
157.773
192.744
160.229
188.86
169.75
175.075
170.557
167.695
149.29
267.73
251.925
216.195
190.639
165.369
165.719
171.721
191.517
204.716
177.881
155.442
144.76
182.619
163.321
148.812
119.862
160.229
140.425
172.972
147.976
161.996
138.441
175.909
152.61
199.993
190.083
164.147
151.406
160.076
138.441
202.575
182.536
162.347
154.016
192.597
171.057
185.651
173.857
165.252
147.205
164.215
125.465
154.379
145.216
169.48
155.495
191.458
173.886
169.846
147.322
216.501
178.821
204.994
172.218
211.368
188.018
166.74
162.591
186.454
164.734
159.676
160.076
159.637
163.271
236.878
198.401
168.692
160.71
161.43
172.863
179.286
174.309
179.301
175.61
187.452
183.343
201.914
198.104
219.048
186.822
184.919
177.153
191.477
186.066
150.007
170.054
185.007
162.308
206.181
157.728
179.088
162.006
161.95
167.63
156.376
180.962
196.938
188.812
175.992
177.47
180.752
162.185
182.301
122.676
192.989
181.884
183.13
165.714
179.058
161.916
172.313
173.282
192.857
176.549
196.938
183.847
190.629
175.899
196.107
167.846
180.269
158.107
191.729
168.536
182.032
164.517
144.812
135.453
207.619
187.259
200.145
142.157
173.751
155.317
190.514
164.528
184.85
155.036
185.555
169.62

## Sheet: Figure 1f
Figure 1f
Gap Distance
21.8437
21.5805
22.7721
20.7758
22.9295
22.0479
22.7784
22.9295
19.6305
18.8311
22.5284
21.9237
20.4963
19.3016
23.5232
21.7695
21.6316
20.7916
19.2074
19.6184
21.2195
24.2384
19.4105
20.9479
20.7916
18.9474
21.8558
20.1663
20.37
20.8774
23.2879
22.3916
20.5268
21.8463
17.0184
18.8384
20.88
17.4568
21.5932
20.1279
23.1816
18.7584
20.9242
22.0879
21.97
20.8363
20.15
18.8384
21.0205
19.0658
20.9605
22
22.2974
23.0195
20.7005
19.8279
20.7026
16.0611

## Sheet: Figure 3g
Figure 3g		1ary ab: HERV-K Gag
		2ary ab: anti-mouse
not cropped, not edited Western blots
Membrane_raw
Chemi_raw

## Sheet: primers
gccagaatctcccaatcagcaggaatgagtctatgtccatga	Tyr66_Fwd
tcatggacatagactcattcctgctgattgggagattctggc	Tyr66_Rev
agacgattttgccagaatcgcccaatcataaggaatgag	Glu69_Fwd
ctcattccttatgattgggcgattctggcaaaatcgtct	Glu69_Rev
catcaatccaccaagtcgcaaattgtaaaaattgagagggtgagagagacg	Lys85_Fwd
cgtctctctcaccctctcaatttttacaatttgcgacttggtggattgatg	Lys85_Rev
cctgttcttgtaccccagcaatccaccaagtcttaaattg	Asp90_Fwd
caatttaagacttggtggattgctggggtacaagaacagg	Asp90_Rev
tggcagccctatttcttgcgacctgttcttgtaccc	Arg97_Fwd
gggtacaagaacaggtcgcaagaaatagggctgcca	Arg97_Rev
aggattggcagccgcatttcttcggacctgttcttgtacc	Arg100_Fwd
ggtacaagaacaggtccgaagaaatgcggctgccaatcct	Arg100_Rev
ttgttgactaatagtactccaatttgcacctattcctaatagttgatctgca	Gln118_Fwd
tgcagatcaactattaggaataggtgcaaattggagtactattagtcaacaa	Gln118_Rev
gcattaatgcttgttgactaatagtagcccaattttgacctattcctaatagtt	Ser121_Fwd
aactattaggaataggtcaaaattgggctactattagtcaacaagcattaatgc	Ser121_Rev
cattaatgcttgttgactaatagcactccaattttgacctattccta	Thr122_Fwd
taggaataggtcaaaattggagtgctattagtcaacaagcattaatg	Thr122_Rev
aaccttgtcttactgtagcaaatgaggggcaggtacttcctg	Asn159_Fwd
caggaagtacctgcccctcatttgctacagtaagacaaggtt	Asn159_Rev
ggctcttttgaaccttgtgctactgtattaaatgaggggcag	Arg162_Fwd
ctgcccctcatttaatacagtagcacaaggttcaaaagagcc	Arg162_Rev
tgaccttacgggctgcttcatcggcaattgacttttgagca	Lys188_Fwd
tgctcaaaagtcaattgccgatgaagcagcccgtaaggtca	Lys188_Rev
caggattggcgtttgcatatgccatcaactccacta	Glu200_Fwd
tagtggagttgatggcatatgcaaacgccaatcctg	Glu200_Rev
gattccatcacaggctgctacatattctgagattacatctgatcctgc	Lys229_Fwd
gcaggatcagatgtaatctcagaatatgtagcagcctgtgatggaatc	Lys229_Rev
